# Supplementary material for: Heavy Metal(oid)s Contamination and Potential Ecological Risk Assessment in Agricultural Soils
Source: J Xenobiot. 2024 May 14;14(2):634–50. doi: 10.3390/jox14020037 (PMC11130943; doi:10.3390/jox14020037)
Supplement: Supplementary file 1 [file jox-14-00037-s001.zip]

Archive with 1 entries (1 files):
- jox-2941067-supplementary.pdf
